# Supplementary material for: Influenza A Virus Hemagglutinin Trimer, Head and Stem Proteins Identify and Quantify Different Hemagglutinin-Specific B Cell Subsets in Humans
Source: Vaccines (Basel). 2021 Jul 2;9(7):717. doi: 10.3390/vaccines9070717 (PMC8310015; doi:10.3390/vaccines9070717)
Supplement: Supplementary file 1 [file vaccines-09-00717-s001.zip]

Archive with 1 entries (1 files):
- vaccines-1203217-supplementary.pdf
